# Supplementary material for: Metapangenomics reveals depth-dependent shifts in metabolic potential for the ubiquitous marine bacterial SAR324 lineage
Source: Microbiome. 2021 Aug 13;9:172. doi: 10.1186/s40168-021-01119-5 (PMC8364033; doi:10.1186/s40168-021-01119-5)
Supplement: Supplementary file 2 — Additional file 1: Supplementary Table 1. Features of genomes used in this study. [file 40168_2021_1119_MOESM2_ESM.xlsx]

## Sheet: Feuil1
Genomes	Type	Completeness (%)	length (kb)	GC (%)	Population genomes	Completeness (%)	length (kb)	GC (%)	Subclade	Ecotype
JGI 01_N17_750m (this study)	SAG	42.07	35.7286	66.2	SLc_064	42.07	31.4925	66.6	outlier	outlier
MED745 (GCA002690525)	MAG	80.24	31.228	45	CLc_004	91.08	44.8675	45	A	Surface_only
JCVI-SC AAA005 (GCA000224765)	SAG	70.44	42.5598	43.3
CPC295 (GCA002684675)	MAG	62.83	23.2464	45.9
NP14 (GCA002730365)	MAG	54.22	17.4336	46.5	CLc_007	54.17	15.625	47.2
JGI 01_K6 (this study)	SAG	63.86	22.2984	45.6	SLc_201	62.13	19.2831	46.5
CPC61 (GCA002683655)	MAG	80.16	31.5269	46.3	CLc_018	80.16	27.7626	47
UBA6967 (GCA002450295)	MAG	69.19	31.2044	46.9	CLc_019	67.45	28.2852	47.6
JGI 04_N4 (this study)	SAG	17.35	8.90913	43.8	SLc_090	17.35	7.56161	44.9	B	Above-DCM
lautmerah10 (GCA001469005)	MAG	90	34.9436	47.1	CLc_010	96.55	46.632	48.1
REDSEA-S11_B7 (GCA001627675)	MAG	72.24	25.3825	47.5
MED631 (GCA002689755)	MAG	66.03	20.4947	46.9
TMED154 (GCA002169915)	MAG	64.75	17.468	47.8
REDSEA-S06_B4 (GCA001627685)	MAG	54.13	17.2639	47.3
REDSEA-S05_B4 (GCA001627915)	MAG	52.11	17.5112	46.8
REDSEA-S36_B13 (GCA001627895)	MAG	51.76	13.6953	46.9
JGI 01_L18 (this study)	SAG	27.59	9.9848	45.2	SLc_189	27.59	8.88546	46.3
JGI 02_D19 (this study)	SAG	36.21	12.0394	32.2	SLc_081	36.21	10.7049	33.4	C	Below-DCM
JGI 01_G8 (this study)	SAG	11.6	3.7056	39.9	SLc_063	81.04	3.23686	41.2	D
SP68 (GCA002716165)	MAG	59.27	13.4559	36	CLc_017	59.27	11.9499	37.3
REDSEA-S45_B3 (GCA001627845)	MAG	91.26	31.6723	42.9	CLc_003	96.55	46.3266	43.7
REDSEA-S09_B3 (GCA001627795)	MAG	90.94	33.5395	42.9
REDSEA-S27_B3 (GCA001627865)	MAG	90.94	33.0278	42.8
REDSEA-S33_B4 (GCA001627735)	MAG	88.03	31.1535	42.8
REDSEA-S21_B5 (GCA001627815)	MAG	86.99	30.5195	42.9
REDSEA-S39_B5 (GCA001627835)	MAG	86.36	30.367	43
REDSEA-S15_B6 (GCA001627755)	MAG	82.23	27.8997	42.4
REDSEA-S26_B7 (GCA001627955)	MAG	68.67	22.5668	42.5
REDSEA-S14_B10 (GCA001627975)	MAG	61.76	19.5216	42.4
REDSEA-S08_B7 (GCA001627765)	MAG	55.09	21.2085	43.3
SAT125 (GCA002714625)	MAG	50.16	13.5059	42.5	CLc_008	62.94	22.1505	41.8	E	Deep
SCGC AB-629-J17 (GCA000375785)	SAG	25.35	13.8766	39.3
SCGC AB-629-O05 (GCA000375805)	SAG	25.63	8.63261	40.7	CLc_001	25.63	7.20798	41.8
SCGC AAA001-C10 (GCA000213335)	SAG	51.53	21.5859	41.1	CLc_012	50.69	18.7375	42.2
SAR324-CTD7B (GCA002082305)	MAG	89.58	28.0413	42.3	CLc_002	90.42	40.2971	42.9
SAR324-CTD10 (GCA002082295)	MAG	88.74	29.3321	42.4
SAR324-CTD7A-1 (GCA002082535)	MAG	61.11	14.4243	42.9
SCGC AAA240-J09 (GCA000213355)	SAG	43.98	22.6384	41.5
SCGC AAA003-F15 (GCA000484715)	SAG	38.45	10.5753	41.4
SAR324-CTD7A-2 (GCA002082285)	MAG	31.82	9.79155	41.2
JGI 01_M13_750m (this study)	SAG	42.95	15.9776	42	SLc_002	81.04	36.4389	42.6
JGI 01_H13_750m (this study)	SAG	41.36	14.5789	41.7
JGI 01_K15_750m (this study)	SAG	25.08	13.2484	42.3
JGI 01_L22_750m (this study)	SAG	22.57	7.1005	41.5
JGI 01_E15 (this study)	SAG	10.24	2.19861	41.2
JGI 01_L7_1000m (this study)	SAG	7.02	2.01329	41.4
JGI 01_L9 (this study)	SAG	6.9	4.87603	41.3
JGI 01_L5_1000m (this study)	SAG	4.17	2.1631	40.8
