# Supplementary material for: Metapangenomics reveals depth-dependent shifts in metabolic potential for the ubiquitous marine bacterial SAR324 lineage
Source: Microbiome. 2021 Aug 13;9:172. doi: 10.1186/s40168-021-01119-5 (PMC8364033; doi:10.1186/s40168-021-01119-5)
Supplement: Supplementary file 3 — Additional file 2: Supplementary Table 2. Links to repository of SAGs isolated from this study. [file 40168_2021_1119_MOESM3_ESM.txt]

IMG Genome ID	Genome Name / Sample Name	URL
2738541253	SAR324 cluster deltaproteobacterium JGI 01_G8 (contamination screened)	https://img.jgi.doe.gov/cgi-bin/m/main.cgi?section=TaxonDetail&page=taxonDetail&taxon_oid=2738541253
2739367706	SAR324 cluster deltaproteobacterium JGI 01_L5_1000m (contamination screened)	https://img.jgi.doe.gov/cgi-bin/m/main.cgi?section=TaxonDetail&page=taxonDetail&taxon_oid=2739367706
2739368006	SAR324 cluster deltaproteobacterium JGI 01_L7_1000m (contamination screened)	https://img.jgi.doe.gov/cgi-bin/m/main.cgi?section=TaxonDetail&page=taxonDetail&taxon_oid=2739368006
2721755857	Deltaproteobacterium SAR324 bacterium JGI 02_D19 (contamination screened)	https://img.jgi.doe.gov/cgi-bin/m/main.cgi?section=TaxonDetail&page=taxonDetail&taxon_oid=2721755857
2739367808	Deltaproteobacterium SAR324 bacterium JGI 01_L9 (contamination screened)	https://img.jgi.doe.gov/cgi-bin/m/main.cgi?section=TaxonDetail&page=taxonDetail&taxon_oid=2739367808
2739367740	SAR324 cluster deltaproteobacterium JGI 01_K6 (contamination screened)	https://img.jgi.doe.gov/cgi-bin/m/main.cgi?section=TaxonDetail&page=taxonDetail&taxon_oid=2739367740
2737471706	Deltaproteobacteria bacterium JGI 01_N17_750m (contamination screened)	https://img.jgi.doe.gov/cgi-bin/m/main.cgi?section=TaxonDetail&page=taxonDetail&taxon_oid=2737471706
2721756096	Deltaproteobacterium SAR324 bacterium JGI 01_E15 (contamination screened)	https://img.jgi.doe.gov/cgi-bin/m/main.cgi?section=TaxonDetail&page=taxonDetail&taxon_oid=2721756096
2737471708	SAR324 cluster deltaproteobacterium JGI 01_M13_750m (contamination screened)	https://img.jgi.doe.gov/cgi-bin/m/main.cgi?section=TaxonDetail&page=taxonDetail&taxon_oid=2737471708
2739367816	SAR324 cluster deltaproteobacterium JGI 01_L22_750m (contamination screened)	https://img.jgi.doe.gov/cgi-bin/m/main.cgi?section=TaxonDetail&page=taxonDetail&taxon_oid=2739367816
2739367686	SAR324 cluster deltaproteobacterium JGI 01_K15_750m (contamination screened)	https://img.jgi.doe.gov/cgi-bin/m/main.cgi?section=TaxonDetail&page=taxonDetail&taxon_oid=2739367686
2724679623	Deltaproteobacteria bacterium JGI 04_N4 (contamination screened)	https://img.jgi.doe.gov/cgi-bin/m/main.cgi?section=TaxonDetail&page=taxonDetail&taxon_oid=2724679623
2739367907	SAR324 cluster deltaproteobacterium JGI 01_H13_750m (contamination screened)	https://img.jgi.doe.gov/cgi-bin/m/main.cgi?section=TaxonDetail&page=taxonDetail&taxon_oid=2739367907
2739367799	SAR324 cluster deltaproteobacterium JGI 01_L18 (contamination screened)	https://img.jgi.doe.gov/cgi-bin/m/main.cgi?section=TaxonDetail&page=taxonDetail&taxon_oid=2739367799
