# Supplementary material for: Metapangenomics reveals depth-dependent shifts in metabolic potential for the ubiquitous marine bacterial SAR324 lineage
Source: Microbiome. 2021 Aug 13;9:172. doi: 10.1186/s40168-021-01119-5 (PMC8364033; doi:10.1186/s40168-021-01119-5)
Supplement: Supplementary file 4 — Additional file 3: Supplementary Table 3. Orthogroups distribution among ecotypes. [file 40168_2021_1119_MOESM4_ESM.xlsx]

## Sheet: Feuil1
	surface_only	above-DCM	DCM_only	deep
Core-genome: orthogroups present in all ecotypes	0.105399	0.135507	0.144718	0.0953198
Accessory genome: orthogroups shared between at least 2 ecotypes	0.112644	0.303393	0.553292	0.375507
Accessory genome: orthogroups unique to an ecotype (eco-genome)	0.440228	0.165447	0.0168167	0.137754
Accessory genome: orthogroups unique to a single population genome (singletons)	0.341728	0.395653	0.285173	0.39142
